# Supplementary material for: Superoxide Dismutase 3-Transduced Mesenchymal Stem Cells Preserve Epithelial Tight Junction Barrier in Murine Colitis and Attenuate Inflammatory Damage in Epithelial Organoids
Source: Int J Mol Sci. 2021 Jun 16;22(12):6431. doi: 10.3390/ijms22126431 (PMC8233984; doi:10.3390/ijms22126431)
Supplement: Supplementary file 1 [file ijms-22-06431-s001.zip]

Archive with 1 entries (1 files):
- ijms-1246276-supplementary.pdf
